# Supplementary material for: Intravascular Imaging-Guided Versus Angiography-Guided Percutaneous Coronary Intervention: A Systematic Review and Meta-Analysis of Randomized Controlled Trials
Source: Diagnostics (Basel). 2025 May 6;15(9):1175. doi: 10.3390/diagnostics15091175 (PMC12071307; doi:10.3390/diagnostics15091175)
Supplement: Supplementary file 1 [file diagnostics-15-01175-s001.zip]

Archive with 1 entries (1 files):
- diagnostics-3547346-supplementary.pdf
